# Supplementary material for: Iatrogenic Hypoglycemia in Type 2 Diabetes Affects Endothelial Proteins Involved in Cardiovascular Dysfunction
Source: Int J Mol Sci. 2026 Jan 14;27(2):822. doi: 10.3390/ijms27020822 (PMC12841412; doi:10.3390/ijms27020822)
Supplement: Supplementary file 1 [file ijms-27-00822-s001.zip]

Archive with 1 entries (1 files):
- ijms-4031116-supplementary.pdf
